# Supplementary material for: Gene‐Based Clustering Identifies QSOX1 and IL1RAP as Biomarkers of Metabolic Dysfunction‐Associated Steatotic Liver Disease
Source: Liver Int. 2026 Jul 29;46(9):e70823. doi: 10.1111/liv.70823 (PMC13417051; doi:10.1111/liv.70823)
Supplement: Supplementary file 7 — Table S6: Metadata of detailed information for MASLD patients and control participants involved in the ELISA and IHC validation study. [file LIV-46-0-s001.xlsx]

## Sheet: Sheet1
Supplementary Table 6: Metadata of detailed information for MASLD patients and control participants involved in the ELISA and IHC validation study.
1, Archived plasma samples collected from 28 ultrasound-proven MASLD patients.
No.	Gender	Age(Year)	BMI	Group	CAP	Fibroscan		ALT (U/I)	AST (U/I)	GGT (U/I)	TB (umol/l)	DB (umol/l)	IB (umol/l)	GLU (mmol/l)	UREA (mmol/l)	CREA (umol/l)	UA (umol/l)	TG (mmol/l)	TC (mmol/l)	HDL-C (mmol/l)	LDL-C (mmol/l)	HbA1c (mmol/L)	WBC (10~9/L)	NEUT (10~9/L)	LYM (10~9/L)	MONO (10~9/L)	PLT (10~9/L)	RBC (10~12/L)	Hb (g/L)
							Reference value	7.0-40.0	13.0-35.0	7.0-45.0	0-23.0	0-8.0	1.7-20.0	3.96-6.12	2.60-7.50	41-73	90-420	0.34-2.30	2.90-6.47	0.90-1.55	1.20-3.36	4.0-6.0	3.50-9.50	1.80-6.30	1.10-3.20	0.10-0.60	125-350	3.80-5.10	115-150
N1	Female	49	27.9	MASLD_T2D	289	5.3		-	-	128.4	-	-	-	-	-	-	-	-	-	1.6	4.33	-	-	-	-	-	-	-	-
N2	Female	50	27.4	MASLD_T2D	356	5.5		-	-	-	-	-	-	12.16	-	-	472	-	-	-	-	8.1	-	-	-	-	-	5.28	-
N3	Male	38	26.1	MASLD_ngt	270	7.5		-	-	61	-	-	-	-	-	-	-	-	-	-	-	-	-	-	-	-	-	-	-
N4	Male	34	26.8	MASLD_ngt	281	5.3		71.5	-	-	-	-	-	-	-	-	-	-	-	-	-	-	-	-	-	-	-	-	-
N5	Male	24	31.1	MASLD_ngt	?	?		88.8	163	-	-	-	-	-	-	-	-	-	-	-	-	-	-	-	-	-	-	-	-
N6	Female	60	27.1	MASLD_ngt	307	15.1		117.8	99.1	131.2	-	-	-	-	-	-	-	-	-	-	-	-	9.57	-	3.74	-	-	-	-
N7	Male	57	34.4	MASLD_ngt	?	?		-	-	307	-	-	-	-	-	-	-	-	6.5	-	4.96	-	-	-	-	-	-	-	-
N8	Male	38	32.1	MASLD_ngt	?	?		-	-	-	-	-	-	-	-	-	-	-	-	-	-	-	-	-	-	-	-	-	-
N9	Female	26	26.7	MASLD_ngt	269	6.1		87.4	59	-	30.6	9.5	21.1	-	2.32	-	540	-	-	-	3.45	-	-	-	-	-	-	151	-
N10	Female	22	29.8	MASLD_ngt	331	5.9		-	-	-	-	-	-	-	-	-	-	-	-	-	-	-	10.37	7.8	-	-	-	151	-
N11	Male	33	26.6	MASLD_ngt	306	4.9		-	-	-	-	-	-	-	-	-	-	-	-	-	-	-	-	-	-	-	-	-	-
N12	Male	51	25.5	MASLD_ngt	333	4.6		65.7	-	209.8	-	-	-	-	-	-	-	2.37	-	-	3.49	-	-	-	-	-	-	-	-
N13	Male	32	28.4	MASLD_ngt	358	3.5		-	-	-	-	-	-	-	-	-	-	-	-	-	-	-	-	-	-	-	-	-	-
N14	Male	36	28.4	MASLD_ngt	365	6.4		59.9	-	-	-	-	-	-	-	-	499	3.16	7.35	-	5.34	-	-	-	-	-	356	-	-
N15	Male	38	33.9	MASLD_ngt	?	?		-	-	-	-	-	-	-	-	-	524	2.33	-	0.86	3.48	-	-	-	-	-	-	-	-
N16	Female	28	30.1	MASLD_ngt	349	8.4		-	-	-	-	-	-	-	-	-	-	-	-	0.88	3.4	-	-	-	-	0.69	-	5.31	-
N17	Female	62	26.6	MASLD_ngt	265	4.4		-	-	-	-	-	-	-	-	-	-	4.07	-	-	-	-	-	-	-	-	-	-	-
N18	Male	36	31.6	MASLD_ngt	335	7.4		87.2	-	66.6	-	-	-	-	-	-	484	-	-	-	-	-	-	-	-	-	-	-	-
N19	Male	36	32.8	MASLD_ngt	?	?		-	-	-	-	-	-	-	-	-	-	2.39	-	-	4.75	-	-	-	-	0.72	-	-	-
N20	Male	40	27.7	MASLD_ngt	296	6.4		-	-	-	-	-	-	-	-	-	479	-	-	-	3.44	-	-	-	-	-	-	-	-
N21	Female	38	28.8	MASLD_ngt	264	5.2		-	-	-	-	-	-	-	-	-	-	-	-	-	4.41	-	-	-	-	-	-	-	-
N22	Male	52	27.8	MASLD_ngt	218	4.5		-	-	-	-	-	-	-	-	-	-	-	-	0.88	-	-	-	-	-	-	-	-	-
N23	Male	38	27.1	MASLD_ngt	346	4.4		-	-	-	-	-	-	-	-	-	-	-	-	-	3.49	-	-	-	-	-	124	-	-
N24	Male	33	27.4	MASLD_ngt	326	4.7		70.8	-	158.1	-	-	-	-	-	-	433	-	-	-	-	-	10.9	-	4.11	0.66	421	-	-
N25	Male	37	24.6	MASLD_ngt	285	4.1		-	14.4	-	-	-	-	-	-	-	-	2.33	-	-	-	-	-	-	-	-	-	-	-
N26	Male	38	26.8	MASLD_ngt	301	5.2		-	-	-	-	-	-	-	-	-	-	-	-	-	-	-	-	-	-	-	-	-	-
N27	Female	38	32.7	MASLD_ngt	328	4.8		-	-	50.8	-	-	-	-	-	-	-	-	-	0.89	-	-	-	-	-	-	-	-	-
N28	Female	51	27.3	MASLD_ngt	216	3.7		-	-	-	-	-	-	-	-	-	-	-	-	-	-	-	-	-	-	-	-	5.29	-
Supplementary Table: - : Normal; ? : Undetected.
2, Healthy control: Archived plasma samples collected from 14 ultrasound-proven non-MASLD subjects.
No.	Gender(M/F)	Age(Year)	BMI	Group	Hematology	Liver function tests	Kidney function tests	Serum Lipid	CAP	Fibroscan
C1-14	6/8	26~59	18.7~24.5	Healthy	- or +/-	-	-	-	205~228	3.5-5.6
Supplementary Table: + : Abnormal; - : Normal; +/- : No clinical significance; ? : Undetected.
3, Archived liver samples collected from 12 biopsy-proven MASLD patients.
No.	Gender	Age(Year)	BMI	Group	CAP	Fibroscan	NAS score	Fibrosis score		ALT (U/I)	AST (U/I)	GGT (U/I)	TB (umol/l)	DB (umol/l)	IB (umol/l)	GLU (mmol/l)	UREA (mmol/l)	CREA (umol/l)	UA (umol/l)	TG (mmol/l)	TC (mmol/l)	HDL-C (mmol/l)	LDL-C (mmol/l)	HbA1c (mmol/L)	WBC (10~9/L)	NEUT (10~9/L)	LYM (10~9/L)	MONO (10~9/L)	PLT (10~9/L)	RBC (10~12/L)	Hb (g/L)
									Reference value	7.0-40.0	13.0-35.0	7.0-45.0	0-23.0	0-8.0	1.7-20.0	3.96-6.12	2.60-7.50	41-73	90-420	0.34-2.30	2.90-6.47	0.90-1.55	1.20-3.36	4.0-6.0	3.50-9.50	1.80-6.30	1.10-3.20	0.10-0.60	125-350	3.80-5.10	115-150
Mild MASLD1	Male	35	22.6	MASLD_ngt	217	8	1	0		-	-	-	-	-	-	-	-	-	-	-	-	-	-	-	-	1.74	-	-	-	-	-
Mild MASLD2	Male	31	23.4	MASLD_ngt	226	5.8	3	0		96.7	76.8	126.4	-	-	-	-	-	-	-	-	2.46	-	0.9	-	-	-	-	-	-	-	-
Mild MASLD3	Female	40	22.1	MASLD_ngt	292	5.7	1	1		46.6	-	142.7	-	-	-	-	-	-	-	-	-	1.68	3.39	-	-	-	-	-	-	-	-
Mild MASLD4	Male	34	27.5	MASLD_ngt	?	?	1	1		-	-	-	-	-	-	-	-	-	485	2.31	6.82	-	4.94	-	-	-	-	-	-	-	-
Mild MASLD5	Male	35	24.2	MASLD_ngt	238	3.3	1	1		-	-	85.7	-	-	-	-	-	-	599	-	-	-	4.32	-	-	-	-	-	-	-	-
Mild MASLD6	Male	26	24.8	MASLD_ngt	196	6.3	1	1		58.5	-	141	-	-	-	-	-	-	-	-	-	-	-	-	-	-	-	-	-	-	-
Severe MASLD1	Male	35	29	MASLD_ngt	311	6.1	8	3		116.9	46.2	95	-	-	-	-	-	-	469	-	-	-	-	-	-	-	-	-	-	-	-
Severe MASLD2	Male	30	32.1	MASLD_ngt	?	?	8	3		134.6	51.7	88.7	-	-	-	6.3	-	-	-	2.31	-	0.66	3.4	6.1	-	-	-	-	-	-	-
Severe MASLD3	Male	47	25.9	MASLD_ngt	312	9.4	5	3		-	-	-	35	-	29.8	15.33	-	-	-	-	-	1.61	3.79	11.4	-	-	-	-	-	-	-
Severe MASLD4	Male	27	27.5	MASLD_ngt	342	8.3	5	3		192.6	84.4	76.6	-	-	-	-	-	-	532	2.45	-	0.79	-	-	-	-	-	-	-	-	-
Severe MASLD5	Male	35	31.4	MASLD_ngt	331	12.6	7	3		135.2	83.2	-	-	-	-	-	-	-	498	-	-	-	-	-	-	-	-	-	-	-	-
Severe MASLD6	Male	50	34.6	MASLD_ngt	314	15.4	5	4		54.9	-	113.1	-	-	-	7.12	-	-	-	-	-	-	3.88	-	-	-	1.08	-	-	-	-
Supplementary Table: - : Normal; ? : Undetected.
Abbreviations: Alanine Aminotransferase (ALT), Aspartate Aminotransferase (AST), Gamma-Glutamyl Transferase (GGT), Total Bilirubin (TB), Direct Bilirubin (DB), Indirect Bilirubin (IB) , Glucose (GLU), Urea (UREA), Creatinine (CREA), Uric Acid (UA), Triglycerides (TG) , Total Cholesterol (TC);
High-Density Lipoprotein Cholesterol (HDL-C), Low-Density Lipoprotein Cholesterol (LDL-C), Hemoglobin A1c (HbA1c), White Blood Cells (WBC), Neutrophils (NEUT), Lymphocytes (LYM), Monocytes (MONO), Platelets (PLT), Red Blood Cells (RBC), Hemoglobin (Hb).
